# Supplementary material for: Novel Mutations in Titin Exon 363 With Different Phenotypes Including a Founder Mutation in Eastern Europe
Source: Eur J Neurol. 2025 Nov 17;32(11):e70433. doi: 10.1111/ene.70433 (PMC12620988; doi:10.1111/ene.70433)
Supplement: Supplementary file 1 — Table S1: Exon usage, expressed as percentage spliced in (PSI), of each mutated exon in fetal and adult muscles. [file ENE-32-e70433-s001.xlsx]

## Sheet: Sheet1
	Supplementary Table 1 - PSI
	ID	TTN var 1	exon var 1	FM PSI	AM PSI	TTN var 2	exon var 2	FM PSI	AM PSI
	1	c.107578C>T, p.(Gln35860Ter)	363	87	88	c.50228_50229del p.(Val16743AlafsTer19)	267 - A band	97	93
	2	c.107578C>T, p.(Gln35860Ter)				c.66720C>G p.(Tyr22240Ter)	317 - A band	92	83
	3	c.107578C>T, p.(Gln35860Ter)				c.106571dup p.(Thr35525Aspfs*3)	361 - M band	94	94
	4	c.107578C>T, p.(Gln35860Ter)				c.107840T>A p.Ile35947Asn	364 - M band	90	93
	5_1 and 5_2	c.107431del p.(Ser35811AlafsTer33)				c.39524del p.(Lys13175SerfsTer22)	208 - A band	67	56
	AM, adult muscle; FM, fetal muscle; PSI, percentage spliced in
